# Supplementary material for: Temporal Susceptibility of Grapevine Pruning Wounds to Botryosphaeriaceae Host-Jumping Pathogens in Central Chile
Source: J Fungi (Basel). 2026 Jun 11;12(6):424. doi: 10.3390/jof12060424 (PMC13302271; doi:10.3390/jof12060424)
Supplement: Supplementary file 1 [file jof-12-00424-s001.zip]

Archive with 1 entries (1 files):
- jof-4278227-supplementary.pdf
